# Supplementary material for: Exploration of the roles of microbiota on biogenic amines formation during traditional fermentation of Scomber japonicus
Source: Front Microbiol. 2022 Nov 2;13:1030789. doi: 10.3389/fmicb.2022.1030789 (PMC9667087; doi:10.3389/fmicb.2022.1030789)
Supplement: Supplementary file 1 [file Data_Sheet_1.ZIP]

Archive with 3 entries (2 files):
- SUPPLEMENTARY DATA/Taxonomy.txt
- SUPPLEMENTARY DATA/sequences.fasta
- SUPPLEMENTARY DATA/
